# Supplementary material for: Toll-Like Receptor-4 Antagonist Enhances the Repair of Ultraviolet Radiation-Induced DNA Damage and Augments Anti-Tumor Immune Responses in Mice
Source: Cancers (Basel). 2021 Oct 28;13(21):5406. doi: 10.3390/cancers13215406 (PMC8582386; doi:10.3390/cancers13215406)
Supplement: Supplementary file 1 [file cancers-13-05406-s001.zip]

Archive with 1 entries (1 files):
- cancers-1371990-supplementary materials.pptx
